# Supplementary material for: CCL20/CXCL5 Drives Crosstalk Between Anaplastic Thyroid Cancer Stem Cells and Tumor‐Associated Macrophages to Promote Tumor Progression
Source: Adv Sci (Weinh). 2025 Mar 16;12(17):2405399. doi: 10.1002/advs.202405399 (PMC12061268; doi:10.1002/advs.202405399)
Supplement: Supplementary file 2 — Supplemental Table 1 [file ADVS-12-2405399-s001.xlsx]

## Sheet: All
	Site	Cytokine	8305C-sphere（A）		Ave	THP-1-M2（B）		Ave	A+B		Ave	8305C-sphere+CM(THP-1-M2)		Ave	THP-1-M2+CM(8305C-sphere)		Ave
	A3, A4	Adiponectin	288	172	230	70	98	84	358	270	314	599	462	530.5	89	93	91
	A5, A6	Apolipoprotein A-I	237	242	239.5	525	539	532	762	781	771.5	1813	1725	1769	557	531	544
	A7, A8	Angiogenin	2695	2650	2672.5	165	161	163	2860	2811	2835.5	2715	2390	2552.5	695	628	661.5
	A9, A10	Angiopoietin-1	94	112	103	63	81	72	157	193	175	179	172	175.5	48	73	60.5
	A11, A12	Angiopoietin-2	460	433	446.5	364	362	363	824	795	809.5	709	771	740	426	392	409
	A13, A14	BAFF	128	155	141.5	101	111	106	229	266	247.5	135	171	153	44	53	48.5
	A15, A16	BDNF	595	522	558.5	155	139	147	750	661	705.5	912	798	855	184	193	188.5
	A17, A18	Complement Component C5/C5a	86	84	85	109	117	113	195	201	198	63	94	78.5	56	133	94.5
	A19, A20	CD14	1406	1526	1466	464	449	456.5	1870	1975	1922.5	2399	1678	2038.5	881	865	873
	A21, A22	CD30	223	283	253	518	481	499.5	741	764	752.5	299	399	349	441	971	706
	B3, B4	CD40 ligand	317	245	281	121	116	118.5	438	361	399.5	945	906	925.5	173	155	164
	B5, B6	Chitinase 3-like 1	3191	2965	3078	7406	6959	7182.5	10597	9924	10260.5	12881	12272	12576.5	8024	7594	7809
	B7, B8	Complement Factor D	319	310	314.5	683	699	691	1002	1009	1005.5	1339	1092	1215.5	852	790	821
	B9, B10	C-Reactive Protein	155	151	153	146	132	139	301	283	292	391	370	380.5	147	130	138.5
	B11, B12	Cripto-1	133	140	136.5	64	61	62.5	197	201	199	164	149	156.5	46	48	47
	B13, B14	Cystatin C	399	317	358	252	206	229	651	523	587	424	525	474.5	191	260	225.5
	B15, B16	Dkk-1	5037	4630	4833.5	104	84	94	5141	4714	4927.5	6420	6590	6505	911	894	902.5
	B17, B18	DPPIV	308	300	304	70	50	60	378	350	364	464	673	568.5	105	685	395
	B19, B20	EGF	14049	14669	14359	1497	1540	1518.5	15546	16209	15877.5	14288	14699	14493.5	8533	8079	8306
	B21, B22	Emmprin	1657	1585	1621	3964	3859	3911.5	5621	5444	5532.5	3998	3901	3949.5	4915	4721	4818
	C3, C4	CXCL5	450	434	442	203	235	219	653	669	661	4727	4357	4542	399	385	392
	C5, C6	Endoglin	552	550	551	829	787	808	1381	1337	1359	2137	2053	2095	1205	1253	1229
	C7, C8	Fas Ligand	125	101	113	90	85	87.5	215	186	200.5	384	370	377	194	103	148.5
	C9, C10	FGF basic	248	229	238.5	165	113	139	413	342	377.5	575	515	545	243	190	216.5
	C11, C12	FGF-7	101	110	105.5	51	36	43.5	152	146	149	129	135	132	21	37	29
	C13, C14	FGF-19	1235	1354	1294.5	1000	951	975.5	2235	2305	2270	2085	2078	2081.5	1168	1161	1164.5
	C15, C16	Flt-3 Ligand	590	523	556.5	48	35	41.5	638	558	598	697	449	573	114	122	118
	C17, C18	G-CSF	3111	3173	3142	396	430	413	3507	3603	3555	5974	5054	5514	1224	1326	1275
	C19, C20	GDF-15	787	539	663	4203	4058	4130.5	4990	4597	4793.5	3144	2936	3040	5222	5393	5307.5
	C21, C22	GM-CSF	1723	1685	1704	4913	4742	4827.5	6636	6427	6531.5	7779	7782	7780.5	7042	7057	7049.5
	D1, D2	GROα	4104	4110	4107	2252	2225	2238.5	6356	6335	6345.5	7549	8091	7820	2636	2563	2599.5
	D3, D4	Growth Hormone	148	107	127.5	88	73	80.5	236	180	208	433	303	368	46	24	35
	D5, D6	HGF	450	591	520.5	135	245	190	585	836	710.5	735	861	798	544	776	660
	D7, D8	ICAM-1	390	392	391	412	455	433.5	802	847	824.5	2824	2324	2574	1151	1258	1204.5
	D9, D10	IFN-γ	185	143	164	150	178	164	335	321	328	595	502	548.5	143	110	126.5
	D11, D12	IGFBP-2	46	53	49.5	52	40	46	98	93	95.5	246	204	225	35	20	27.5
	D13, D14	IGFBP-3	803	745	774	1836	1873	1854.5	2639	2618	2628.5	4211	4091	4151	2163	2170	2166.5
	D15, D16	IL-1α	243	171	207	201	150	175.5	444	321	382.5	679	448	563.5	245	207	226
	D17, D18	IL-1β	343	322	332.5	2675	2870	2772.5	3018	3192	3105	2457	2748	2602.5	2317	2459	2388
	D19, D20	IL-1ra	148	115	131.5	1569	1420	1494.5	1717	1535	1626	2689	2660	2674.5	1754	1658	1706
	D21, D22	IL-2	155	187	171	768	810	789	923	997	960	1241	1116	1178.5	895	1017	956
	D23, D24	IL-3	45	38	41.5	68	57	62.5	113	95	104	108	79	93.5	124	84	104
	E1, E2	IL-4	624	506	565	242	205	223.5	866	711	788.5	1325	1257	1291	362	366	364
	E3, E4	IL-5	69	48	58.5	60	44	52	129	92	110.5	89	108	98.5	1	0	0.5
	E5, E6	IL-6	6465	7051	6758	819	1368	1093.5	7284	8419	7851.5	12430	14016	13223	6074	6059	6066.5
	E7, E8	IL-8	12871	12299	12585	10024	10053	10038.5	22895	22352	22623.5	17642	17253	17447.5	10820	10396	10608
	E9, E10	IL-10	273	160	216.5	230	188	209	503	348	425.5	657	550	603.5	191	154	172.5
	E11, E12	IL-11	302	298	300	291	298	294.5	593	596	594.5	1170	1165	1167.5	352	303	327.5
	E13, E14	IL-12 p70	171	185	178	131	156	143.5	302	341	321.5	351	356	353.5	236	219	227.5
	E15, E16	IL-13	98	64	81	89	72	80.5	187	136	161.5	208	178	193	49	68	58.5
	E17, E18	IL-15	96	96	96	173	172	172.5	269	268	268.5	418	432	425	332	399	365.5
	E19, E20	IL-16	86	75	80.5	110	115	112.5	196	190	193	455	455	455	407	381	394
	E21, E22	IL-17A	747	750	748.5	1229	1195	1212	1976	1945	1960.5	2203	2248	2225.5	1410	1436	1423
	E23, E24	IL-18 Bpa	63	50	56.5	125	71	98	188	121	154.5	174	94	134	130	104	117
	F1, F2	IL-19	107	119	113	55	49	52	162	168	165	341	340	340.5	15	64	39.5
	F3, F4	IL-22	308	315	311.5	261	247	254	569	562	565.5	1228	1141	1184.5	249	246	247.5
	F5, F6	IL-23	319	403	361	92	199	145.5	411	602	506.5	942	1160	1051	274	298	286
	F7, F8	IL-24	905	866	885.5	867	953	910	1772	1819	1795.5	5201	4779	4990	2105	2063	2084
	F9, F10	IL-27	125	107	116	158	135	146.5	283	242	262.5	694	526	610	81	71	76
	F11, F12	IL-31	63	77	70	89	108	98.5	152	185	168.5	354	409	381.5	59	70	64.5
	F13, F14	IL-32	177	210	193.5	242	213	227.5	419	423	421	444	493	468.5	119	102	110.5
	F15, F16	IL-33	91	52	71.5	66	58	62	157	110	133.5	252	252	252	54	49	51.5
	F17, F18	IL-34	132	175	153.5	528	628	578	660	803	731.5	447	387	417	195	258	226.5
	F19, F20	IP-10	520	498	509	387	355	371	907	853	880	1978	1987	1982.5	292	280	286
	F21, F22	I-TAC	112	76	94	179	170	174.5	291	246	268.5	363	427	395	261	403	332
	F23, F24	Kallikrein 3	194	222	208	533	500	516.5	727	722	724.5	900	827	863.5	651	633	642
	G1, G2	Leptin	181	181	181	60	62	61	241	243	242	437	575	506	21	71	46
	G3, G4	LIF	325	335	330	228	245	236.5	553	580	566.5	1362	1399	1380.5	216	185	200.5
	G5, G6	Lipocalin-2	3113	3272	3192.5	308	204	256	3421	3476	3448.5	8242	8475	8358.5	1206	1200	1203
	G7, G8	MCP-1	4174	3808	3991	1743	1738	1740.5	5917	5546	5731.5	9049	8900	8974.5	2449	2388	2418.5
	G9, G10	MCP-3	114	141	127.5	559	587	573	673	728	700.5	1120	1049	1084.5	559	621	590
	G11, G12	M-CSF	211	205	208	518	483	500.5	729	688	708.5	1082	1032	1057	588	634	611
	G13, G14	MIF	1678	1701	1689.5	1598	1503	1550.5	3276	3204	3240	8697	8513	8605	2805	2694	2749.5
	G15, G16	MIG	108	58	83	89	69	79	197	127	162	350	268	309	113	57	85
	G17, G18	MIP-1α/MIP-1β	2254	2629	2441.5	5494	6255	5874.5	7748	8884	8316	9740	10218	9979	5536	5576	5556
	G19, G20	CCL20	2942	2911	2926.5	10097	9987	10042	13039	12898	12968.5	12539	12643	12591	6534	7183	6858.5
	G21, G22	MIP-3β	14	19	16.5	146	498	322	160	517	338.5	199	178	188.5	94	485	289.5
	G23, G24	MMP-9	1707	1963	1835	11777	11737	11757	13484	13700	13592	13088	13319	13203.5	10912	10795	10853.5
	H1, H2	Myeloperoxidase	275	261	268	47	44	45.5	322	305	313.5	374	464	419	48	118	83
	H3, H4	Osteopontin	251	210	230.5	1819	1805	1812	2070	2015	2042.5	5133	4420	4776.5	2160	2143	2151.5
	H5, H6	PDGF-AA	1261	1206	1233.5	3075	3006	3040.5	4336	4212	4274	5567	5927	5747	3336	3328	3332
	H7, H8	PDGF-AB/BB	63	49	56	56	15	35.5	119	64	91.5	126	150	138	92	2	47
	H9, H10	Pentraxin 3	387	398	392.5	367	318	342.5	754	716	735	1663	1584	1623.5	289	321	305
	H11, H12	PF4	78	82	80	67	76	71.5	145	158	151.5	349	265	307	34	35	34.5
	H13, H14	RAGE	132	112	122	88	84	86	220	196	208	419	408	413.5	41	110	75.5
	H15, H16	CCL5	638	546	592	3157	3130	3143.5	3795	3676	3735.5	7401	7409	7405	3042	3212	3127
	H17, H18	RBP-4	111	108	109.5	2930	2626	2778	3041	2734	2887.5	2805	2919	2862	647	622	634.5
	H19, H20	Relaxin-2	101	86	93.5	728	520	624	829	606	717.5	1081	1003	1042	225	151	188
	H21, H22	Resistin	222	256	239	452	501	476.5	674	757	715.5	846	1085	965.5	325	425	375
	H23, H24	SDF-1α	205	192	198.5	691	633	662	896	825	860.5	1264	1199	1231.5	1007	980	993.5
	I1, I2	Serpin E1	4864	4685	4774.5	1248	1353	1300.5	6112	6038	6075	10364	10647	10505.5	3217	2996	3106.5
	I3, I4	SHBG	189	128	158.5	94	93	93.5	283	221	252	606	392	499	264	196	230
	I5, I6	ST2	1390	1396	1393	157	154	155.5	1547	1550	1548.5	3428	3420	3424	668	575	621.5
	I7, I8	TARC	82	49	65.5	121	148	134.5	203	197	200	311	256	283.5	72	12	42
	I9, I10	TFF3	130	155	142.5	116	92	104	246	247	246.5	512	532	522	87	97	92
	I11, I12	TfR	135	105	120	97	87	92	232	192	212	499	504	501.5	148	114	131
	I13, I14	TGF-α	260	238	249	73	62	67.5	333	300	316.5	675	763	719	54	102	78
	I15, I16	Thrombospondin-1	455	471	463	321	388	354.5	776	859	817.5	1951	1809	1880	663	766	714.5
	I17, I18	TNF-α	344	360	352	11813	12028	11920.5	12157	12388	12272.5	14454	14928	14691	11193	10452	10822.5
	I19, I20	uPAR	531	517	524	5683	5295	5489	6214	5812	6013	8426	6969	7697.5	4482	3845	4163.5
	I21, I22	VEGF	1816	1759	1787.5	875	889	882	2691	2648	2669.5	4821	4747	4784	1523	1403	1463
	J5, J6	Vitamin D BP	326	312	319	175	179	177	501	491	496	900	989	944.5	127	178	152.5
	J7, J8	CD31	84	64	74	1383	1153	1268	1467	1217	1342	1731	1719	1725	1391	1426	1408.5
	J9, J10	TIM-3	74	66	70	550	474	512	624	540	582	870	868	869	500	580	540
	J11, J12	VCAM-1	115	105	110	85	89	87	200	194	197	407	365	386	50	47	48.5
